# Supplementary material for: Inter-subunit energy transfer processes in a minimal plant photosystem II supercomplex
Source: Sci Adv. 2024 Feb 23;10(8):eadh0911. doi: 10.1126/sciadv.adh0911 (PMC10889429; doi:10.1126/sciadv.adh0911)
Supplement: Supplementary file 2 — Table S6 [file sciadv.adh0911_table_s6.zip]

Archive with 1 entries (1 files):
- adh0911_Table_S6.xlsx
