# Supplementary material for: Inter-subunit energy transfer processes in a minimal plant photosystem II supercomplex
Source: Sci Adv. 2024 Feb 23;10(8):eadh0911. doi: 10.1126/sciadv.adh0911 (PMC10889429; doi:10.1126/sciadv.adh0911)
Supplement: Supplementary file 2 — Table S6 [file sciadv.adh0911_table_s6.zip › adh0911_Table_S6.xlsx]

## Sheet: Sheet1
Donor Acceptor		CP43 (Chain C)													LHCII 1 (Chain G)														LHCII 2 (Chain N)														CP26 (Chain S)
		C.CLA501	C.CLA502	C.CLA503	C.CLA504	C.CLA505	C.CLA506	C.CLA507	C.CLA508	C.CLA509	C.CLA510	C.CLA511	C.CLA512	C.CLA513	G.CHL601	G.CLA602	G.CLA603	G.CLA604	G.CHL605	G.CHL606	G.CHL607	G.CHL608	G.CHL609	G.CLA610	G.CLA611	G.CLA612	G.CLA613	G.CLA614	N.CHL601	N.CLA602	N.CLA603	N.CLA604	N.CHL605	N.CHL606	N.CHL607	N.CHL608	N.CHL609	N.CLA610	N.CLA611	N.CLA612	N.CLA613	N.CLA614	S.CHL601	S.CLA602	S.CLA603	S.CLA604	S.CHL606	S.CHL607	S.CHL608
CP43 (Chain C)	C.CLA501	0	0.108681	0.0104404	0.00256617	0.00828857	0.158875	0.0445996	0.000767649	0.00563503	0.00196105	0.00140054	0.00542786	2.78701e-07	9.56838e-06	1.13702e-05	8.45487e-05	4.36211e-06	2.43119e-07	2.77009e-06	5.2044e-06	3.25884e-06	2.10384e-06	8.43031e-06	5.16566e-07	2.27188e-05	3.94351e-05	4.31405e-06	7.90962e-07	3.3566e-05	0.000155039	0.000437009	4.19037e-05	0.000164986	1.20842e-05	5.65382e-05	4.92825e-06	8.09838e-06	1.01639e-05	4.45276e-06	4.33449e-05	1.17935e-05	6.51902e-05	0.000770527	5.27026e-05	2.68328e-05	4.90134e-06	1.06377e-05	1.52826e-05
	C.CLA502	0.0263515	0	0.295214	0.0759016	0.00058234	0.0310745	0.000960738	0.0371072	0.000458893	2.02445	0.00232008	0.00535639	0.00021761	9.21255e-06	4.39153e-06	1.80819e-06	6.72013e-07	3.99543e-07	2.04749e-06	8.05919e-07	2.57509e-06	2.41024e-06	9.53448e-08	4.58006e-08	1.12636e-08	4.57598e-06	2.86007e-06	1.72079e-06	3.01816e-05	1.48446e-05	2.68841e-06	3.71478e-05	8.42039e-05	9.7364e-05	2.50123e-05	3.52198e-05	9.09946e-07	5.94456e-06	3.7761e-06	1.91703e-06	4.07778e-06	0.000527605	2.82238e-06	2.5619e-05	1.92933e-05	8.13658e-06	2.30337e-06	6.43043e-06
	C.CLA503	0.00342414	0.329496	0	0.00780178	0.00112433	0.00260441	0.00162192	0.0269498	2.86061e-05	0.123405	0.00110341	0.0844669	0.0095688	2.04863e-06	2.05024e-05	5.23629e-06	2.57829e-06	4.00962e-07	7.51895e-07	2.83808e-07	6.58149e-07	1.07014e-06	8.87375e-07	1.5212e-06	3.93391e-06	3.06717e-06	6.84366e-06	1.25189e-05	3.29128e-05	4.30991e-05	4.24409e-06	4.46952e-05	0.000367115	3.45477e-05	0.000791563	0.000196838	1.93733e-05	5.86919e-05	1.87862e-05	1.18303e-06	1.1768e-05	0.000603261	0.000418196	0.00035728	6.79831e-06	0.000100614	0.000344335	0.000238471
	C.CLA504	0.00402891	1.38454	0.0986027	0	0.00238678	0.00935181	0.00304826	0.00796937	0.0123266	0.0146731	0.00108139	0.00214079	0.0029634	1.71527e-06	3.53588e-06	2.52107e-05	8.88514e-06	9.39092e-08	5.93112e-07	3.5179e-07	7.03669e-07	6.75297e-07	3.27599e-06	2.24776e-08	1.82236e-06	6.62753e-05	2.09303e-06	2.24758e-07	2.64935e-05	0.000158769	6.71477e-05	3.38718e-06	5.06174e-06	7.32698e-06	2.66814e-06	5.77986e-06	4.56095e-05	5.68753e-05	6.01394e-07	3.07431e-05	5.27432e-06	1.07224e-05	2.62745e-05	2.32573e-05	0.000152698	5.58651e-07	7.72946e-08	1.3629e-07
	C.CLA505	0.0159535	0.018766	0.0123286	0.00225141	0	1.3666	4.69761	0.104134	0.778549	0.0178259	0.598375	0.457741	0.0474468	5.83702e-06	1.27788e-05	3.6029e-05	5.21973e-05	2.77012e-07	2.14309e-06	1.40802e-06	1.82495e-06	1.73195e-06	1.14614e-05	2.06674e-06	1.76166e-05	6.06418e-05	2.62177e-05	3.18354e-06	8.79371e-05	0.00116717	0.000300947	3.85837e-06	3.6547e-06	9.7082e-07	8.41253e-05	0.000106168	0.000653705	0.000310123	2.88055e-06	2.08393e-05	3.39275e-05	5.37205e-05	0.00112949	0.000783883	2.53612e-05	1.03274e-05	1.6669e-05	3.03827e-05
	C.CLA506	0.0659784	0.0515624	0.00438021	0.000828562	0.142585	0	1.08988	0.0486272	0.00368685	0.0189643	0.000659279	0.0478806	0.0243911	9.03913e-05	1.32023e-05	1.10424e-05	8.88608e-06	1.58879e-06	1.80391e-05	2.43349e-05	1.97945e-05	1.34094e-05	3.24329e-07	3.1246e-06	7.26045e-07	1.69538e-05	5.26423e-05	5.71466e-06	0.000232231	0.000328831	0.000124283	2.17339e-05	0.000209434	1.67806e-05	9.7463e-05	0.000138823	2.59808e-05	1.89089e-05	6.20941e-06	4.31121e-06	5.16363e-05	0.000249599	3.18617e-05	0.00012878	5.33678e-06	7.34404e-06	7.75064e-06	2.35293e-05
	C.CLA507	0.0419587	0.00593081	0.00631417	0.00126769	1.05966	3.49888	0	0.0337054	0.0591801	0.0102429	0.0241928	0.464028	0.106495	3.66197e-05	1.99236e-05	0.000114687	2.04554e-05	6.1709e-07	5.61935e-06	7.4901e-06	6.30135e-06	5.36548e-06	7.53435e-06	1.21146e-06	1.5776e-05	9.04247e-05	3.47094e-05	1.70571e-06	0.000149122	0.000633519	0.000259008	1.23692e-05	4.51007e-05	7.42697e-06	0.000158733	9.02555e-05	5.63227e-05	3.76522e-05	1.76863e-06	5.11784e-05	2.79611e-05	0.000269898	0.000681905	0.000978099	5.81674e-05	1.85459e-05	2.22831e-05	5.04341e-05
	C.CLA508	0.000293433	0.0595617	0.0373293	0.00076061	0.0100123	0.0494966	0.012208	0	0.0222777	0.315866	0.30487	0.156699	0.0938864	2.73182e-06	1.92058e-05	1.49444e-06	2.66774e-06	3.2257e-07	6.48552e-07	6.88143e-08	5.90792e-07	8.98127e-07	2.87527e-07	6.88166e-07	3.87858e-06	1.01046e-05	5.29731e-06	4.89641e-06	4.05501e-05	6.26697e-05	1.42811e-06	3.50293e-06	3.49298e-05	1.68987e-05	0.000175932	9.03599e-05	1.93161e-05	4.41965e-05	6.28277e-06	1.11182e-07	7.05991e-06	0.000897814	0.000229898	0.000483684	5.85208e-07	1.66358e-05	4.65753e-05	6.41219e-05
	C.CLA509	0.0481752	0.0821178	0.00309209	0.034893	3.11908	0.238741	1.29598	1.27452	0	0.0509882	4.63815	0.0999816	0.00109062	2.96856e-06	2.40422e-06	4.17087e-05	1.0304e-05	9.49241e-08	7.2082e-07	5.92361e-07	7.10224e-07	8.60779e-07	7.73072e-06	1.06315e-07	6.12147e-06	5.02346e-05	2.55739e-06	1.99145e-07	2.07736e-05	0.000212337	0.000134394	1.36495e-06	6.63433e-07	1.5115e-06	2.37036e-06	5.81684e-06	5.73397e-05	2.22116e-05	1.91478e-07	3.07873e-05	4.20026e-06	0.000201929	0.000541055	0.0001221	0.000136068	2.94748e-06	2.12891e-06	4.53931e-06
	C.CLA510	5.33171e-06	0.105708	0.00442561	5.6468e-06	3.46305e-06	0.000397072	1.07956e-05	0.00895453	1.30479e-06	0	0.000162882	2.45453e-05	0.00197195	4.78188e-05	7.60439e-09	2.15739e-09	1.23828e-09	1.80293e-06	9.09827e-06	5.20935e-07	1.61797e-06	1.4013e-05	1.02796e-10	8.22042e-10	2.9106e-11	2.90773e-09	1.408e-08	6.15632e-06	1.52753e-07	3.1455e-08	3.94469e-09	0.000104175	0.000143201	1.67331e-05	1.33696e-05	0.000221385	1.88041e-09	4.37273e-09	6.51185e-08	1.64533e-09	4.54717e-08	0.00287599	1.58485e-09	8.60999e-08	2.14519e-08	2.78278e-05	6.02477e-07	3.30439e-06
	C.CLA511	0.00289464	0.0348451	0.0107571	0.00119671	0.524298	0.00302899	0.0520262	1.76369	1.86001	0.360734	0	0.14081	0.0192967	9.04189e-08	4.06862e-06	7.4494e-07	1.11674e-06	3.31023e-08	1.44784e-08	5.56882e-08	1.16613e-08	4.20332e-08	5.63224e-08	7.25568e-08	2.97588e-06	1.72633e-05	6.3278e-07	2.16473e-07	5.97539e-06	3.03656e-05	4.56019e-06	1.20784e-06	8.47503e-06	2.53635e-06	1.34745e-05	5.52924e-06	1.29131e-05	4.88666e-05	1.34043e-06	7.45155e-07	2.63578e-07	0.000307428	0.00080758	8.452e-05	3.25785e-06	1.44178e-06	3.62437e-06	3.11673e-06
	C.CLA512	0.00554335	0.0203009	0.251128	0.000800902	0.24978	0.0763443	0.497179	0.352133	0.00975922	0.00704789	0.0623141	0	0.545494	2.32918e-06	5.28843e-05	2.97223e-05	3.32075e-05	4.41489e-07	1.80962e-06	4.46405e-07	1.48741e-06	1.9193e-06	7.57556e-06	1.90939e-06	2.67169e-05	4.43145e-05	1.82389e-05	1.02071e-05	0.000173593	0.00106891	0.0001588	3.56751e-05	1.95442e-05	2.49445e-06	0.000966861	0.000470288	0.000768149	0.00065589	1.56956e-05	1.01912e-05	6.22877e-05	0.000298772	0.00286938	0.003889	3.47106e-06	4.63967e-05	0.000112214	0.00017859
	C.CLA513	4.23799e-08	0.000173771	0.00558245	6.87872e-05	0.0014225	0.00977396	0.0105558	0.039278	3.72694e-06	0.0187927	0.000577983	0.0783839	0	1.96244e-05	1.13464e-06	1.23574e-06	2.95304e-07	4.93368e-07	4.60436e-06	4.07159e-06	6.55277e-06	5.01483e-06	9.99959e-08	6.95705e-08	9.95757e-08	1.11227e-06	1.90795e-06	1.58813e-06	3.18756e-05	1.61559e-05	6.42201e-06	3.0781e-05	3.53271e-05	4.64552e-05	5.77424e-05	0.000191675	1.15907e-06	1.93515e-06	2.76482e-06	9.30936e-07	4.86453e-06	0.776265	0.000256396	0.00818672	4.94282e-05	0.00026129	0.000336308	0.000575041
LHCII 1 (Chain G)	G.CHL601	4.54712e-09	1.65787e-07	3.68684e-08	8.41746e-11	1.94208e-10	3.00433e-07	7.6956e-09	1.2189e-08	1.06594e-11	3.08902e-05	4.15818e-12	2.39074e-09	4.82775e-07	0	0.000620496	1.23873e-05	7.79858e-08	0.000765587	0.00596334	0.000376238	0.000794948	0.0104947	1.88611e-07	0.00128348	2.02563e-06	3.26472e-07	2.08581e-05	0.00741428	2.31904e-07	8.08751e-08	2.23638e-09	4.76303e-05	0.000257483	1.55136e-05	6.6499e-05	0.000928273	1.69066e-09	3.26805e-09	7.72001e-08	3.32405e-09	1.70698e-07	6.51037e-06	1.22926e-10	1.65601e-09	1.1016e-10	7.25283e-06	2.82696e-07	2.52203e-06
	G.CLA602	5.51997e-06	1.04268e-05	3.07699e-05	6.35083e-07	1.45987e-06	2.24395e-05	9.31951e-06	2.15651e-05	3.72444e-08	1.29152e-06	5.00726e-07	2.25812e-05	4.41978e-06	0.337401	0	0.913888	0.00849716	0.000517632	0.00485245	0.021162	0.0136002	0.0728691	0.00856922	0.19922	0.0108356	0.00317661	0.00756984	0.036277	0.0203588	0.00427328	0.000247402	3.28167e-05	0.000294012	0.000710922	0.000237397	0.000267833	9.05855e-05	0.000221178	0.000190927	0.00102776	0.00436139	2.07642e-06	1.41087e-06	1.96072e-06	1.47673e-05	1.57025e-06	3.97151e-07	9.31508e-06
	G.CLA603	0.000104096	1.30345e-05	2.26764e-05	1.33899e-05	2.21797e-05	6.98283e-05	0.000165168	4.16052e-06	5.08654e-06	2.20463e-06	3.9124e-07	3.24793e-05	1.73147e-05	0.0545974	2.84319	0	0.0216431	0.00124313	0.00618359	0.00385566	0.00452403	0.3962	0.193548	0.0369671	0.00667437	0.00535355	0.0478489	0.181979	0.0327355	0.107092	0.000878051	1.43057e-05	0.000176108	0.00038937	0.000432937	0.000246053	0.00409213	0.00263994	0.000903854	0.00449023	0.0384761	2.89592e-06	6.97513e-05	9.54821e-06	1.13519e-05	1.10607e-06	3.09962e-07	2.2173e-05
	G.CLA604	6.13558e-06	4.95019e-06	1.36259e-05	5.54695e-06	3.08356e-05	4.73609e-05	3.4008e-05	9.81236e-06	1.4123e-06	8.09674e-07	6.78135e-07	4.62677e-05	3.7993e-06	0.000357595	0.0315244	0.0270757	0	0.253208	0.895185	0.0773802	0.000528563	0.00213549	0.0131622	0.00074079	0.0511723	0.00122135	0.0151376	0.00235248	0.000820169	0.0091331	0.00107295	1.24361e-05	0.000106575	0.000197594	7.58253e-05	6.56201e-05	0.000283019	0.000231591	1.71695e-05	0.0132608	0.00923652	6.28006e-07	1.28892e-07	1.58584e-06	2.01047e-05	2.38832e-08	1.2297e-06	1.12682e-06
	G.CHL605	2.15766e-11	1.04356e-09	7.73809e-10	1.06138e-12	2.31324e-12	9.32304e-10	4.75994e-11	2.37394e-10	8.58562e-14	6.74711e-07	2.91119e-13	5.47741e-11	3.38713e-09	0.000334073	2.19592e-07	4.4361e-08	9.4658e-06	0	1.04661	0.0223446	0.000702249	0.00846306	1.21343e-09	1.51465e-07	9.25563e-09	5.71004e-10	7.12636e-08	0.00193889	1.13233e-08	3.95142e-09	6.90025e-10	3.74828e-05	0.000106841	3.17794e-06	9.74284e-07	0.000278967	1.19023e-11	5.48232e-10	5.40886e-08	6.26752e-10	2.27503e-07	5.23939e-07	6.62586e-13	3.29416e-11	2.42773e-11	7.22072e-06	2.49256e-08	3.21227e-08
	G.CHL606	1.62125e-09	4.36754e-08	8.28488e-09	3.55412e-11	8.18739e-11	8.78282e-08	1.65407e-09	4.64655e-09	3.29641e-12	6.83797e-06	1.27869e-12	8.64747e-10	1.77978e-07	0.00642439	1.17418e-05	1.47426e-06	0.00018521	2.83711	0	0.319219	0.00138684	0.0126754	7.79969e-08	4.73108e-06	4.61387e-07	1.16114e-08	4.94797e-06	0.0269826	2.7858e-07	1.82845e-07	4.12191e-08	0.000297948	0.00202613	0.000145636	6.79452e-05	0.00188195	1.05509e-10	1.56809e-09	1.49335e-06	2.74041e-08	1.13588e-05	2.76032e-06	5.8973e-11	2.2906e-09	7.61276e-11	4.30912e-05	1.53342e-06	7.83855e-07
	G.CHL607	9.67096e-08	2.32917e-07	3.325e-08	8.09595e-10	1.70406e-09	2.77491e-06	6.81553e-08	5.44499e-09	9.09303e-11	1.76308e-06	8.62969e-11	1.08988e-08	1.67122e-06	0.0023206	0.00113491	1.49325e-05	0.00035205	0.342297	2.35932	0	0.00528873	0.0509368	4.00218e-07	8.4964e-05	1.55848e-05	7.74215e-07	0.000330859	0.0229722	5.10503e-05	1.02493e-05	2.13986e-06	5.99099e-05	0.000648402	0.000941289	0.000195276	0.000267587	6.74409e-08	1.16524e-07	6.13439e-05	5.81048e-05	0.000175671	1.24369e-07	2.33641e-09	1.20725e-07	2.82909e-08	2.55055e-05	6.08778e-06	1.23428e-05
	G.CHL608	5.76551e-08	6.32684e-07	9.75578e-08	1.21969e-09	1.84341e-09	2.38787e-06	5.27375e-08	4.99983e-08	1.09559e-10	4.60862e-06	1.82967e-11	2.31419e-08	2.50099e-06	0.00431956	0.000625024	1.21834e-05	3.96843e-06	0.0175252	0.00750585	0.00532363	0	0.255994	0.00227102	0.00100284	1.1005e-05	4.43842e-07	8.14584e-05	0.157399	7.58578e-05	3.7263e-06	6.51214e-07	2.10916e-05	0.000279778	0.000135157	0.000245352	0.000233734	1.35819e-07	2.9686e-06	0.00043683	1.72315e-07	1.7289e-05	7.9526e-07	5.31154e-09	1.33376e-07	4.5887e-10	8.31506e-06	4.18202e-06	1.39317e-05
	G.CHL609	1.58769e-10	5.29915e-09	1.30954e-09	4.77673e-12	7.84706e-12	6.75316e-09	1.89316e-10	6.61255e-10	4.81148e-13	3.67785e-06	3.86737e-13	2.33303e-10	2.42005e-08	0.00336935	7.34859e-06	1.06489e-05	5.02019e-08	0.00709214	0.00230144	0.00110578	0.0117092	0	3.85651e-08	4.95972e-07	1.90448e-08	5.27676e-10	2.24865e-07	1.11094	9.1733e-06	3.13741e-07	4.00677e-09	0.000257893	0.000621005	7.66955e-06	1.55228e-05	0.00374171	1.75795e-09	1.29915e-07	4.20361e-05	6.75497e-09	5.09941e-07	3.2e-06	1.87143e-11	2.2515e-10	1.54756e-11	9.91171e-06	8.86997e-08	5.46189e-07
	G.CLA610	1.44377e-05	1.04394e-06	5.79234e-06	2.37989e-06	1.19458e-05	2.529e-06	1.65844e-05	1.64868e-06	2.02691e-06	2.04799e-07	6.99818e-08	1.28556e-05	2.11776e-06	0.00185534	0.051249	0.284243	0.0168149	8.51534e-05	0.000728106	0.000228533	0.820531	0.00236972	0	0.018741	1.73685	0.0390473	0.0194292	0.00909076	0.00589082	0.0048134	6.22865e-05	1.32736e-06	1.30182e-05	2.34343e-05	3.7308e-05	1.13331e-05	0.000539679	0.0035247	3.62974e-05	0.000739964	0.00148771	5.79734e-07	2.56146e-05	1.23837e-06	4.98375e-08	5.83723e-08	8.89134e-08	3.816e-06
	G.CLA611	7.0251e-08	4.35603e-08	1.08957e-06	4.55937e-10	3.41709e-08	1.72794e-06	1.07136e-07	3.41406e-07	1.88348e-10	2.07537e-08	1.7723e-09	3.3399e-07	8.79599e-08	0.156969	0.081444	0.00341709	5.46365e-05	0.000113863	0.000500819	0.000381261	0.00551643	0.000417186	0.000568961	0	0.186517	6.00313e-05	0.0068175	0.000282828	7.21929e-06	4.284e-06	1.62583e-06	1.90761e-06	2.24971e-05	3.77401e-05	4.01936e-05	1.60409e-05	3.21344e-07	5.323e-07	2.62237e-05	5.04106e-06	2.92111e-05	3.98062e-07	5.95857e-09	2.00233e-07	5.41677e-08	5.95142e-07	5.60984e-07	9.55671e-07
	G.CLA612	2.86742e-05	5.19129e-08	1.79976e-05	8.79901e-07	1.11123e-05	3.09823e-06	2.30406e-05	1.29774e-05	6.40898e-07	3.83034e-08	1.59914e-06	3.30418e-05	1.32137e-06	0.0102905	0.0388529	0.00755769	0.0448984	0.000242945	0.00240074	0.00202721	0.0020389	0.000927325	1.22503	7.56513	0	0.0211597	0.0337214	0.000953127	0.000507769	0.00521544	0.000104958	2.72583e-06	2.21534e-05	4.43538e-05	2.19911e-05	2.23212e-05	0.000373023	0.000625319	1.1654e-05	0.00258399	0.000649347	7.2097e-07	1.65151e-05	5.08114e-06	3.23877e-05	1.21841e-06	9.37853e-08	5.12938e-06
	G.CLA613	5.81058e-05	4.83101e-05	1.70816e-05	4.12893e-05	3.1597e-05	0.000124778	0.00016267	3.98948e-05	6.83866e-06	5.29268e-06	1.11396e-05	6.31227e-05	2.2054e-05	0.00314402	0.0130147	0.00632843	0.00118237	3.11934e-05	8.43355e-05	0.000103416	0.000148331	5.4243e-05	0.0353972	0.00184593	0.0288416	0	4.68566	0.000115608	0.00254994	0.000457034	0.000486034	5.60702e-06	1.23593e-05	4.54358e-06	2.73477e-06	8.67908e-06	1.10938e-05	0.00116576	1.2239e-05	0.00590899	0.000280099	7.9398e-08	1.95429e-05	1.22505e-06	0.000126651	4.17329e-07	2.39205e-07	4.12701e-08
	G.CLA614	1.60688e-06	5.1704e-06	9.78593e-06	1.76015e-07	1.68768e-06	6.38266e-05	1.00358e-05	5.30209e-06	1.56317e-08	1.30065e-06	8.92025e-08	7.27705e-06	4.74223e-06	0.0136411	0.00773289	0.0126599	0.00386387	0.000215727	0.00244431	0.0051137	0.00150799	0.00105022	0.00357406	0.018029	0.00911767	0.555571	0	0.000622843	0.000242667	5.65376e-05	5.15052e-05	7.91682e-06	9.61442e-05	0.000181758	7.95052e-05	5.93844e-05	3.14042e-07	1.8755e-05	2.22748e-05	5.90336e-05	0.000538153	8.13243e-07	1.59101e-07	1.41135e-06	1.50276e-06	2.10935e-07	1.35895e-06	4.58519e-07
LHCII 2 (Chain N)	N.CHL601	2.91524e-10	4.69412e-08	1.4113e-07	1.66427e-11	1.51796e-10	3.75946e-08	5.93416e-10	2.67893e-08	8.81394e-13	4.87368e-06	1.60312e-11	7.70916e-09	6.84237e-08	0.00636072	1.97833e-05	2.74181e-05	3.90097e-07	0.00411975	0.0224553	0.00225397	0.0295078	3.97496	9.71046e-07	2.48453e-06	1.13183e-07	9.43959e-09	6.96977e-07	0	0.000683095	1.5817e-05	9.07254e-08	0.000838069	0.00601831	0.000350433	0.000789771	0.0105706	2.04943e-07	1.28953e-06	0.00120796	3.62878e-07	2.17672e-05	7.06753e-05	3.99718e-11	1.09724e-09	1.12361e-09	1.05772e-05	2.93794e-06	1.57379e-05
	N.CLA602	1.44007e-05	5.5357e-05	4.67072e-05	2.9158e-06	7.46877e-06	0.000313774	5.52146e-05	4.29714e-05	1.89792e-07	1.29894e-05	6.82289e-07	8.04659e-05	8.63706e-05	0.000166208	0.0186072	0.00848686	0.000271485	6.03059e-05	0.000202689	0.00119573	0.00854119	0.0375469	0.00108417	1.95427e-05	0.000177174	0.000619209	0.000318327	0.320651	0	0.914148	0.0070999	0.000589377	0.00516451	0.0199513	0.0111071	0.102152	0.00950095	0.0119352	0.166835	0.00371252	0.00777262	8.71613e-07	1.7502e-05	2.45017e-05	6.54795e-05	5.45416e-06	6.01066e-06	5.27469e-05
	N.CLA603	0.000194538	0.000103185	0.000198757	7.72524e-05	0.000557901	0.00172037	0.000890526	0.000216544	1.84393e-05	2.14891e-05	1.46413e-05	0.0012805	0.000207536	0.000485775	0.0131005	0.104471	0.0083074	0.00011045	0.000880056	0.000814176	0.00249611	0.00809166	0.00289169	7.35702e-05	0.00519326	0.000392255	0.000244463	0.0569418	2.80178	0	0.0222639	0.00126085	0.00717846	0.00292223	0.00672723	0.386141	0.197576	0.00597885	0.0286484	0.00525427	0.0457618	4.04481e-06	0.000429518	0.000175387	2.57033e-05	2.56068e-05	2.06606e-05	0.000101007
	N.CLA604	0.000617912	2.15273e-05	2.14975e-05	3.98052e-05	0.000169768	0.000667011	0.000435418	5.76912e-06	1.85534e-05	4.59538e-06	3.32002e-06	0.000213389	8.7758e-05	1.39714e-05	0.000905219	0.00111246	0.00109516	1.66082e-05	0.000165903	0.000225545	7.96525e-05	0.000135678	5.01941e-05	2.19667e-05	0.000119726	0.000481309	0.000234033	0.000363063	0.0292757	0.028424	0	0.259018	0.927137	0.0740714	0.000718965	0.00187178	0.0132048	0.0567463	0.00106683	0.00132398	0.0159137	4.57288e-07	0.000285725	0.000539007	0.0450891	0.000560239	3.55878e-05	0.000209303
	N.CHL605	2.88296e-09	8.53117e-08	6.13574e-08	2.97669e-11	4.59144e-11	1.91018e-08	5.288e-10	1.84561e-09	1.72055e-12	2.73463e-05	9.826e-12	6.36665e-09	1.65047e-07	1.74195e-05	1.37264e-08	5.83152e-10	9.17049e-10	3.59778e-05	0.000131881	2.45701e-06	7.34274e-07	0.000307514	1.88063e-11	3.27455e-09	9.05712e-11	1.60605e-10	2.90702e-09	0.00031847	3.19821e-07	6.73754e-08	1.16245e-05	0	1.0276	0.0195429	0.000716455	0.00723759	2.18176e-09	5.86718e-09	1.25975e-07	6.01683e-10	1.09957e-07	0.000922724	4.83547e-11	5.71259e-09	8.53474e-08	5.82413e-05	1.40318e-05	3.19579e-07
	N.CHL606	7.54973e-08	1.2167e-06	3.14191e-06	3.42481e-10	2.40526e-10	9.70832e-07	1.11231e-08	1.3713e-07	3.66381e-12	9.87558e-05	5.01917e-10	1.88647e-08	1.02789e-06	0.000273903	9.76778e-07	4.87294e-08	2.7104e-08	0.000252536	0.00204469	9.69256e-05	5.29836e-05	0.00202813	1.30963e-09	2.19436e-07	5.62621e-09	2.19014e-09	2.16715e-07	0.00628793	1.6511e-05	2.01395e-06	0.000236492	2.75847	0	0.339524	0.0013079	0.0104655	8.11032e-08	4.19323e-07	5.48797e-06	9.36145e-09	5.99508e-06	0.00034911	2.26892e-09	2.6044e-08	2.20381e-07	0.000765651	1.91849e-05	1.23266e-05
	N.CHL607	6.37429e-08	2.54311e-05	6.31667e-06	1.49341e-08	1.15511e-09	9.81738e-07	2.79299e-08	1.9839e-06	1.88076e-10	5.75387e-05	5.30418e-09	6.51377e-08	1.84089e-05	0.00010351	5.19352e-05	2.95678e-06	1.09272e-06	8.30849e-05	0.00106203	0.000935342	0.000183754	0.000349435	8.50967e-08	7.37065e-06	2.46339e-07	2.15166e-08	1.3661e-05	0.0023243	0.00110986	1.15461e-05	0.000316818	0.365539	2.61944	0	0.00643287	0.0542498	3.60435e-07	1.03675e-05	8.2718e-05	3.85183e-07	0.000309358	2.75443e-05	2.38023e-08	5.15117e-08	5.22232e-07	2.13002e-05	1.75806e-05	5.20814e-05
	N.CHL608	7.52332e-07	6.35645e-06	0.000136015	5.43828e-09	1.65811e-07	1.0177e-05	9.79928e-07	1.86499e-05	3.01412e-10	4.00908e-05	2.66225e-08	1.79614e-05	2.23756e-05	0.000262321	1.67372e-05	3.03965e-06	4.64063e-07	2.90412e-05	0.000406231	0.000181008	0.000292005	0.000527703	1.32374e-07	7.21869e-06	1.19854e-07	6.46848e-09	4.16746e-06	0.0043627	0.000393588	1.51791e-05	4.5682e-06	0.0188183	0.00733166	0.00609817	0	0.264703	0.00228602	9.46133e-06	0.000712616	4.92239e-07	8.86069e-05	0.00116651	3.73784e-07	3.85255e-06	5.37683e-07	0.000553078	0.000480355	0.00260362
	N.CHL609	2.45715e-10	9.84289e-08	2.95576e-07	3.85648e-11	6.48056e-10	4.39619e-08	3.45597e-09	6.38369e-08	3.05905e-12	5.13541e-05	4.12107e-11	4.16814e-08	7.96929e-07	0.000319344	6.09399e-08	6.02956e-09	1.47149e-09	0.000192789	0.000524762	5.20579e-06	7.61281e-06	0.00317959	1.81351e-10	2.08058e-08	4.87396e-10	1.61531e-10	1.88969e-08	0.00302201	1.11036e-05	8.85122e-06	4.35214e-08	0.00595146	0.00202041	0.00118135	0.0144899	0	4.0216e-08	1.29713e-08	3.45679e-07	5.15357e-10	2.04755e-07	0.000195952	6.0438e-10	7.65717e-09	1.08518e-10	0.000193008	1.74306e-06	1.61602e-05
	N.CLA610	1.4022e-05	1.23253e-05	0.000143998	3.39038e-05	0.000558736	0.000199955	0.000117994	0.000106728	1.20457e-05	3.29484e-06	1.00286e-05	0.00131785	2.76933e-05	2.02647e-05	0.000436576	0.00613162	0.000356564	6.34339e-07	1.00202e-06	2.15984e-05	8.20132e-05	0.000163821	0.000540779	1.00349e-05	0.000538446	1.28532e-05	1.61261e-06	0.00202207	0.0553727	0.295783	0.0163283	0.000101195	0.000848	0.00023011	0.76371	0.00208571	0	1.90725	0.018088	0.0409324	0.0174656	2.03311e-05	0.0010723	0.000258264	0.000563155	0.000115783	3.7295e-05	0.000644808
	N.CLA611	1.3481e-05	4.75786e-05	0.000298549	3.0478e-05	0.000168898	0.000104319	5.68786e-05	0.000157543	1.67966e-06	6.0983e-06	2.66962e-05	0.000831145	2.7063e-05	2.32985e-05	0.000601126	0.002678	0.00021577	2.57794e-05	8.97419e-06	2.41012e-05	0.000705034	0.0061553	0.00261681	1.01786e-05	0.00065302	0.00099534	6.2302e-05	0.00712307	0.0434408	0.00795771	0.0524028	0.000234127	0.00245419	0.00196815	0.00206764	0.000771332	1.37697	0	7.50667	0.0198011	0.0232819	1.36181e-05	4.30973e-05	3.84293e-05	0.00383445	1.41211e-05	2.70152e-05	6.30753e-05
	N.CLA612	6.4453e-07	3.46588e-06	1.30062e-05	1.11511e-08	3.55827e-08	2.94974e-06	1.58069e-07	3.20716e-06	1.92207e-10	1.8125e-06	3.06716e-08	2.56866e-06	3.85818e-06	7.31888e-06	6.70297e-05	6.01884e-05	1.06495e-06	3.26069e-05	0.000178914	0.00033837	0.00550216	0.0309767	1.12717e-06	2.56562e-05	6.64971e-07	4.27605e-07	8.88762e-06	0.139932	0.0690697	0.00236684	6.87871e-05	0.000115684	0.000657424	0.000397742	0.00434419	0.000310375	0.000675659	0.157816	0	6.19107e-05	0.004231	2.71501e-06	2.5481e-07	3.03114e-06	3.32225e-05	6.27635e-05	9.21942e-06	1.65806e-05
	N.CLA613	6.29048e-05	1.73918e-05	8.60989e-06	1.81997e-05	1.90955e-05	3.59239e-05	9.1123e-05	4.95678e-07	4.50159e-06	2.06993e-06	4.99982e-07	1.67136e-05	1.84192e-05	1.51741e-05	0.00425586	0.00584382	0.0131815	3.25757e-05	0.00028971	0.0156779	0.000108172	0.000404646	0.000709854	0.000109236	0.00302745	0.00600614	0.000341279	0.00345957	0.0160119	0.00613151	0.00127884	3.32592e-05	9.83974e-05	9.86488e-05	0.000168165	5.46489e-05	0.0359181	0.0251405	0.00203483	0	4.73829	2.74178e-06	0.000269654	2.48052e-05	2.15003e-05	8.75819e-06	1.16854e-06	7.60352e-05
	N.CLA614	4.36077e-06	7.0519e-06	1.94915e-05	4.29672e-07	2.77601e-06	6.15581e-05	9.54211e-06	7.90565e-06	2.76833e-08	2.28521e-06	3.19512e-08	2.79575e-05	1.16732e-05	3.69248e-05	0.0034901	0.0103932	0.00221517	0.000751666	0.00595136	0.00488079	0.000648611	0.00244936	0.00025773	8.28311e-05	0.000146418	6.32979e-05	0.000516053	0.0131525	0.00840166	0.0131413	0.0042082	0.000198381	0.00237146	0.00476976	0.0015062	0.00096021	0.00343032	0.00600128	0.0113802	0.577549	0	3.83785e-06	1.92508e-06	1.10489e-05	1.71163e-06	2.01587e-05	2.68944e-05	1.43817e-05
CP26 (Chain S)	S.CHL601	3.29389e-08	7.96854e-06	6.99673e-06	6.41176e-10	3.02933e-09	8.92945e-07	6.10108e-08	2.69626e-06	7.31906e-10	0.0017223	1.82581e-08	2.15772e-07	0.017307	4.90558e-06	3.62312e-09	4.81325e-10	1.30476e-10	8.66504e-07	2.10355e-06	2.67098e-08	1.35681e-07	7.30745e-06	5.603e-11	3.43825e-09	9.78485e-11	1.14876e-11	1.36661e-09	5.78289e-05	1.43371e-09	7.16507e-10	8.74674e-11	0.00185361	0.000320229	4.02035e-06	0.00018313	0.000386367	2.1163e-09	1.82673e-09	2.0999e-08	2.53701e-10	4.59921e-09	0	1.76535e-06	0.000258699	5.62772e-08	0.00616153	0.000309476	0.000707737
	S.CLA602	0.0013167	3.40106e-05	0.00312546	2.16605e-05	0.00104085	0.00024489	0.00141799	0.00109814	0.000103285	3.71264e-06	0.000585952	0.00462128	0.00600027	1.45211e-06	6.78806e-06	0.000100473	1.70764e-07	4.92732e-08	5.41295e-07	7.79129e-07	1.69113e-06	1.79515e-06	2.46938e-05	2.14724e-07	2.20688e-05	2.17172e-05	1.07783e-06	8.75682e-07	0.000107235	0.00060959	0.00032256	4.21516e-06	3.06676e-05	8.92639e-06	0.000169456	4.93784e-05	0.000970626	5.38694e-05	9.48858e-06	0.000312543	1.536e-05	0.0221254	0	2.85574	0.00556537	0.00213136	0.0128377	0.114376
	S.CLA603	3.95146e-05	5.05999e-05	0.000591656	3.06247e-06	0.000114711	0.000169307	0.000395528	0.000572469	1.86258e-06	9.38735e-06	1.06456e-05	0.00185889	0.0311671	1.49423e-06	2.23322e-06	3.04196e-06	4.85378e-07	1.60018e-07	1.58856e-06	2.95296e-06	2.80021e-06	1.22266e-06	2.81348e-07	5.93401e-07	1.57803e-06	3.05733e-07	1.8143e-06	6.28677e-07	2.64252e-05	5.32548e-05	0.000159501	2.50199e-05	2.46085e-05	2.86499e-06	8.97139e-05	4.04397e-05	4.62527e-05	1.06165e-05	1.14554e-05	6.00603e-06	1.28213e-05	0.259289	0.451543	0	0.014953	0.00704855	0.0301018	0.0859562
	S.CLA604	3.67199e-05	0.000145603	3.5576e-05	8.92878e-05	1.5068e-05	3.2718e-05	9.60619e-05	1.9219e-06	2.10793e-05	2.02272e-05	1.97559e-06	4.66893e-06	0.000770016	2.81059e-07	5.37313e-05	1.51907e-05	1.98821e-05	8.49932e-07	3.82644e-07	5.54087e-06	1.76891e-07	5.57704e-07	3.85655e-08	8.99822e-07	3.54617e-05	0.000117347	5.70515e-06	5.62942e-06	0.000227211	3.47377e-05	0.0446573	0.00225045	0.000975631	9.50257e-05	8.98115e-05	3.77319e-06	0.000425589	0.00401857	0.000478843	1.90792e-05	5.52888e-06	0.00035648	0.0048724	0.0515497	0	1.18347	0.0709006	0.00783424
	S.CHL606	2.38538e-09	1.18854e-07	8.66223e-07	3.01677e-11	5.56946e-10	2.19768e-08	3.49813e-09	6.4973e-08	1.40656e-11	1.7792e-05	6.56321e-11	2.41533e-08	7.22308e-06	6.94623e-06	3.2471e-09	2.13693e-10	4.30749e-12	1.80031e-05	3.89323e-05	3.13188e-06	1.16391e-06	2.66952e-05	4.5078e-12	3.86285e-09	1.80715e-10	3.74409e-11	2.9696e-10	1.00065e-05	4.85085e-09	4.25271e-09	1.06641e-07	0.000142778	0.000682241	4.09837e-06	8.4544e-05	0.000498376	1.07622e-08	1.76668e-09	3.89741e-07	8.54837e-10	4.00765e-08	0.00697103	1.15356e-07	8.82022e-06	0.000173112	0	0.32686	0.00513528
	S.CHL607	1.9191e-07	5.89081e-07	5.93068e-05	5.14395e-11	2.68578e-08	6.36738e-07	1.57289e-07	5.16872e-06	3.66159e-10	2.02305e-06	7.39419e-09	2.90977e-06	0.00011972	2.21171e-06	1.34214e-08	9.58642e-10	5.91455e-09	1.00101e-06	1.10447e-05	5.89865e-06	4.59213e-06	3.46215e-06	2.32495e-10	8.97993e-08	3.96383e-10	6.35629e-10	7.47578e-08	1.4827e-05	3.04062e-07	1.13271e-07	1.93594e-07	0.000432342	0.000143532	1.82906e-05	0.000523689	7.63505e-05	1.258e-07	9.27815e-08	1.19355e-06	2.11122e-09	1.71344e-06	0.00253361	2.53637e-05	0.000865846	0.000294302	2.40801	0	0.0321621
	S.CHL608	1.95494e-07	1.2748e-06	3.69393e-05	2.68154e-10	4.66856e-08	1.98408e-06	2.87837e-07	6.25511e-06	5.96726e-10	8.45399e-06	4.42013e-09	3.70917e-06	0.000176404	1.4396e-05	4.7137e-07	1.34631e-07	5.48659e-09	1.00848e-06	4.54269e-06	1.12098e-05	1.29771e-05	1.90962e-05	1.02285e-08	1.67521e-07	2.13544e-08	3.84266e-10	1.79902e-08	9.07173e-05	2.71325e-06	4.94142e-07	1.15344e-06	9.30332e-06	6.79137e-05	4.30874e-05	0.00251771	0.000568714	2.12704e-06	1.85711e-07	2.72693e-06	2.13404e-07	6.58234e-07	0.00407301	0.000658237	0.00576684	5.6646e-05	0.0366672	0.0335468	0
	S.CLA609	2.38351e-06	1.16428e-05	0.000151455	1.52101e-07	3.73149e-06	2.12726e-05	2.02784e-05	8.61255e-05	3.42978e-08	4.08642e-06	4.15946e-07	0.000177539	0.00613893	9.60504e-07	7.28092e-07	2.08275e-07	1.24227e-07	1.50456e-07	1.56797e-06	1.51899e-06	2.56734e-06	1.70198e-06	1.6564e-08	2.57586e-07	6.48154e-08	6.3997e-08	5.98802e-07	3.95362e-06	1.20226e-05	5.83101e-06	7.81806e-06	9.16814e-05	3.03384e-05	4.59583e-06	0.000456538	3.44265e-05	8.35153e-06	5.67722e-06	1.26724e-05	3.77426e-07	1.05951e-05	0.0694849	0.0852513	0.170066	0.00545327	0.0220048	0.0882338	1.02804
	S.CLA610	0.000335679	4.91829e-05	0.00244267	0.000112729	0.00167078	0.000108886	0.000953996	0.000758367	1.75349e-05	1.50538e-05	0.00028818	0.0136913	1.83012e-05	3.11194e-06	1.4282e-05	0.000109506	2.63285e-06	1.44553e-07	7.93215e-07	7.89178e-07	2.13954e-06	2.81162e-06	2.83403e-05	8.72909e-08	7.73119e-06	7.41885e-05	2.71481e-06	8.67139e-07	0.00045361	0.00275646	0.000941633	0.000452118	9.16177e-05	1.13889e-05	0.00782509	0.000554883	0.00388539	0.000297022	0.000103023	0.000360607	1.72727e-05	0.00146641	0.232395	0.0264719	0.0262449	0.000587243	0.000239706	0.623373
	S.CLA611	1.725e-05	7.29375e-07	0.00188585	6.38303e-07	2.44769e-05	0.000797676	0.000233358	0.00073624	1.01366e-07	7.46534e-05	5.81863e-06	0.0141063	0.0177114	1.39689e-06	8.55684e-07	2.94095e-07	6.92388e-08	3.67345e-07	2.79008e-06	6.90298e-06	3.39058e-06	1.10575e-06	3.81643e-08	1.29535e-06	6.76525e-08	3.80158e-08	1.06714e-06	3.77573e-06	8.26362e-06	1.02539e-05	9.34116e-05	0.00369839	0.00100401	9.78212e-05	0.00254252	0.000525404	2.48362e-05	6.6747e-06	0.000123998	2.52546e-07	3.60855e-06	0.112711	0.000628069	0.0412021	3.21176e-05	0.000320375	0.000361246	0.00451838
	S.CLA612	0.000101514	8.33524e-06	0.0139472	0.000386897	0.020177	0.00419029	0.0313268	0.00902881	0.000125371	7.16925e-05	0.0016625	0.609118	0.0147402	5.23514e-06	7.2788e-05	0.000343686	1.10016e-05	3.09704e-07	9.40891e-07	5.849e-06	3.15286e-06	2.27759e-06	3.887e-05	1.45559e-06	0.00011991	6.03565e-07	1.90671e-07	1.54686e-05	5.1131e-05	0.000492802	0.00664588	0.00407171	0.000786194	7.82772e-05	0.00232442	9.23505e-05	0.000189308	0.00458501	0.000183479	0.000562538	6.45856e-05	0.00491679	0.00585734	0.0734499	0.0192878	0.00184139	0.00192019	0.00442925
	S.CLA613	0.0247349	0.00291966	0.100072	0.0038514	0.00343791	0.000477534	0.00223159	0.00123881	8.99424e-05	0.000409906	0.000106671	0.0357645	0.00527849	2.31938e-06	2.2395e-05	6.06348e-06	4.99498e-05	4.01099e-07	2.58738e-06	1.25134e-06	2.29603e-06	2.22886e-06	1.25459e-06	5.19462e-07	3.11307e-06	9.84605e-05	1.24788e-05	4.1844e-06	0.000160098	0.00118481	0.000249936	6.95115e-05	0.000169002	1.76039e-05	0.000514087	0.000147418	0.00101961	0.0009769	1.32551e-05	2.17206e-05	8.17395e-05	0.00258936	0.00410246	0.0140419	0.00157283	4.24709e-05	6.76643e-05	0.000294796
	S.CLA614	0.0286409	0.00848807	0.218019	0.000201756	1.49078e-05	0.00105838	8.05913e-05	0.000205194	3.89274e-06	0.00185414	1.39305e-06	0.00163475	0.0338752	1.89481e-06	5.62474e-06	9.53909e-06	9.36145e-07	2.05063e-07	6.32947e-07	9.19549e-07	4.45978e-07	7.06826e-07	1.06649e-06	1.49263e-06	1.14977e-07	5.59995e-06	6.60473e-06	2.84225e-06	3.11338e-05	1.44338e-05	2.89133e-06	0.00228321	0.00174506	0.00027818	0.000478201	2.47481e-05	3.66023e-05	1.61069e-05	9.41661e-06	1.37424e-05	2.09737e-05	0.00323451	0.00494569	0.00540581	0.00289173	0.0019655	0.00421003	0.00255028
LHCII 3 (Chain Y)	Y.CHL601	3.58924e-08	1.61134e-07	2.40885e-06	9.53395e-11	4.47707e-09	3.95227e-06	1.25124e-07	2.33599e-07	6.38613e-11	3.98894e-05	1.89996e-10	3.71312e-07	1.6057e-06	0.00675976	5.42923e-07	9.44911e-08	2.0502e-09	3.97939e-05	0.000236223	2.03425e-05	3.40261e-05	0.00109758	2.16982e-09	8.62202e-08	3.65327e-09	3.22546e-09	1.15019e-07	0.00650355	2.51332e-05	3.26902e-05	4.95713e-07	0.00435456	0.0228376	0.00279164	0.037924	4.03894	4.03595e-06	1.1689e-07	2.74934e-06	1.03489e-08	8.02083e-07	0.000473076	1.51073e-09	2.64033e-08	1.33757e-09	9.62249e-05	1.7189e-05	5.49443e-05
	Y.CLA602	2.78023e-05	3.18035e-05	0.000123287	2.73715e-06	7.50266e-05	0.00323383	0.000408134	0.000145834	6.87601e-07	1.57177e-05	1.02313e-06	0.000328059	0.000260309	0.0499133	0.0247081	0.00429389	0.000299034	3.75168e-05	0.000327336	0.000849389	0.00025533	0.000290999	9.75218e-05	0.000334132	0.000260221	0.00100411	0.00455446	0.000191437	0.0223806	0.0107681	0.000240098	6.49155e-05	0.00025352	0.00104175	0.0203613	0.0438972	0.00108541	0.00015824	1.80499e-05	0.000625424	0.000339282	3.64211e-06	1.91834e-05	0.00012932	2.53735e-05	1.76893e-05	1.99024e-05	5.84853e-05
	Y.CLA603	0.000135655	0.000138051	0.000246695	6.8999e-05	0.000526902	0.00286192	0.00129473	0.000333509	1.69336e-05	2.02218e-05	2.93015e-05	0.0010898	0.000179209	0.15776	0.0435314	0.106354	0.000656214	1.24169e-05	0.00012508	0.000295447	0.000386779	0.000244103	0.00407836	0.00143032	0.0024282	0.00314276	0.0353652	0.000470121	0.0148828	0.0954576	0.00853927	0.000140191	0.000954409	0.000882443	0.00226844	0.00820219	0.00296553	0.00538189	6.96655e-05	0.00047162	0.000207214	3.12217e-06	0.00010696	5.69654e-05	0.000224589	1.3969e-06	7.89858e-06	7.64301e-06
	Y.CLA604	0.000467738	7.99653e-05	8.11679e-05	8.35547e-05	0.000372461	0.00022504	0.000143634	1.38947e-06	1.77271e-05	8.33785e-06	7.89763e-06	0.000155286	6.60815e-06	0.00229608	0.000830292	0.00992541	0.00111078	1.14983e-05	0.000105018	0.00022735	7.75608e-05	7.2598e-05	0.000265791	5.20403e-05	0.000159275	0.0160828	0.00907813	1.38586e-05	0.00105638	0.000922496	0.00106685	1.74091e-05	0.000169018	0.000210281	8.54147e-05	0.000141604	3.88763e-05	9.81922e-05	1.31294e-05	0.000470163	0.000241997	2.08581e-06	9.01893e-06	1.27237e-06	2.4499e-06	9.54367e-09	4.88917e-07	5.78866e-07
	Y.CHL605	3.79581e-10	3.69661e-09	5.4856e-09	6.28572e-12	3.9169e-11	1.09026e-08	4.50356e-10	7.50098e-10	1.32064e-12	3.92605e-06	3.25004e-13	2.94214e-10	1.42795e-08	0.00200099	1.05674e-08	7.69597e-09	9.0534e-10	3.29068e-05	0.000127328	3.19037e-06	1.19497e-06	0.000325614	2.84837e-11	6.51996e-08	6.19206e-10	1.03401e-09	2.16327e-07	2.2482e-05	1.23384e-08	5.52025e-10	4.63192e-10	4.47785e-05	0.000124481	1.39498e-06	6.1886e-06	0.000321182	1.43339e-11	4.49267e-11	1.91098e-09	1.49187e-10	3.20908e-09	3.42704e-06	2.22978e-12	6.0126e-11	7.89981e-12	1.56723e-06	2.03265e-08	4.29667e-08
	Y.CHL606	1.79762e-09	6.27929e-08	1.05568e-07	3.58938e-11	8.63055e-10	7.19899e-07	1.51479e-08	3.33807e-08	1.36561e-11	1.59767e-05	6.22584e-12	1.29948e-08	4.56868e-07	0.0270809	1.98598e-07	1.64449e-07	2.97503e-08	0.000286229	0.00200683	0.000167174	6.47361e-05	0.00192563	8.46922e-11	2.1407e-06	1.89761e-09	3.6497e-08	1.37258e-05	0.000270332	7.57218e-07	3.3378e-08	2.02862e-08	0.000267021	0.00198618	7.15077e-05	0.000120391	0.00200496	1.1199e-09	2.54458e-09	1.46429e-07	1.40415e-09	2.17129e-07	1.44844e-05	3.71249e-11	2.20184e-09	1.23277e-10	5.64442e-06	1.24147e-06	1.15775e-07
	Y.CHL607	2.6983e-07	3.30931e-06	3.441e-06	3.96875e-09	2.74746e-08	3.61349e-05	7.3917e-07	1.32365e-06	5.1013e-10	1.8353e-05	5.47053e-10	4.75966e-07	1.19137e-05	0.0242803	4.45052e-05	6.68859e-06	1.83565e-06	5.25405e-05	0.000627152	0.000965416	0.00020291	0.000259536	7.11029e-08	8.726e-05	1.77488e-07	5.43687e-05	0.000262627	0.000110364	6.74278e-05	2.59896e-06	1.59617e-06	9.53364e-05	0.00112038	0.000867638	0.000224089	0.000382281	1.02465e-07	2.72072e-07	6.19911e-06	2.24053e-08	1.14666e-05	2.56904e-06	3.34074e-09	1.41641e-07	8.1306e-09	3.17471e-06	8.07891e-06	1.61741e-06
	Y.CHL608	3.94801e-08	1.70463e-06	4.52967e-06	1.99053e-09	6.00821e-08	4.1158e-05	1.23008e-06	2.54502e-06	4.76217e-10	1.07907e-05	5.00185e-10	4.72668e-07	1.01053e-05	0.186112	6.32652e-05	1.43291e-06	7.05594e-07	2.91831e-05	0.000297349	0.000166118	0.000221993	0.000260119	1.27852e-07	0.000271833	4.2068e-06	2.23233e-07	3.6211e-05	0.000159903	2.33658e-05	3.71745e-06	7.35189e-07	3.24413e-05	0.000436059	0.000194459	0.000406827	0.000601776	1.78141e-07	1.24866e-07	6.2298e-06	6.00339e-09	5.85464e-06	6.02914e-06	3.41422e-09	2.66652e-07	2.83887e-09	2.93423e-06	7.1236e-06	2.03398e-06
	Y.CHL609	1.75648e-10	1.34612e-08	8.58375e-09	6.90809e-12	5.63438e-11	3.69511e-08	9.1332e-10	3.79097e-09	1.05222e-12	8.04425e-06	1.8046e-12	1.06263e-09	3.83021e-08	1.01503	1.21928e-05	2.37284e-07	4.70966e-09	0.000210344	0.000654191	7.80375e-06	1.99156e-05	0.0036653	2.46189e-09	4.57628e-05	1.56954e-07	6.95386e-09	3.82426e-07	0.000423334	7.34451e-08	7.21497e-09	1.42148e-09	0.000210348	0.000507156	4.09e-06	1.61302e-05	0.00321494	1.32647e-10	2.90486e-10	1.31237e-08	1.60745e-10	1.42221e-08	7.21232e-06	4.9907e-12	1.22683e-10	3.00233e-11	4.46388e-07	8.17694e-08	2.58763e-08
	Y.CLA610	0.00170356	0.000273259	1.68075e-05	0.000362705	0.00227963	0.00953947	0.0120313	0.000271695	0.00044974	4.83644e-05	4.54577e-05	0.000231968	0.000303177	0.00884665	0.00591133	0.00532689	5.71276e-05	1.25838e-06	1.20261e-05	2.36008e-05	3.69168e-05	1.19407e-05	0.000539514	3.33912e-05	0.00320283	0.000599712	0.00138242	2.2148e-05	0.000426702	0.00580659	0.000342898	1.03826e-06	1.09235e-06	1.9432e-05	0.000121395	0.000190596	0.000545307	0.000557078	8.69474e-06	1.10014e-05	3.52595e-07	3.21956e-07	0.000180563	4.57127e-05	3.11305e-05	8.45311e-07	2.34532e-06	5.94688e-06
	Y.CLA611	5.14241e-06	7.80799e-05	0.000180586	2.69887e-07	7.88555e-06	0.0121827	0.000250936	0.000211957	6.9315e-08	6.32858e-05	4.10901e-07	0.000254946	0.000662225	0.000294807	6.34227e-06	5.38871e-06	1.39998e-06	1.40279e-06	2.05912e-05	3.50328e-05	3.67163e-05	1.60975e-05	2.82539e-07	2.77133e-05	6.88065e-07	3.93751e-06	2.76372e-05	7.36102e-06	9.11992e-05	8.77342e-05	2.2949e-06	3.04777e-05	0.00019414	0.000343045	0.008478	0.0330311	1.34957e-06	5.39876e-07	2.10148e-05	4.93909e-07	1.25399e-05	1.73606e-07	1.01107e-06	1.54031e-05	1.83492e-07	5.34015e-06	1.09924e-05	3.38884e-05
	Y.CLA612	0.00217654	0.000525878	0.00109601	0.000313343	0.0196192	0.309215	0.143936	0.00343469	0.00043728	0.000141395	0.000148995	0.0109078	0.00293317	0.000876037	0.000590237	0.00553727	7.28712e-05	1.87072e-06	1.83116e-05	4.75773e-05	1.9298e-05	1.92708e-05	0.000393083	9.43266e-06	0.000618777	0.00264894	0.000446276	2.82916e-05	0.000847086	0.00418257	0.000373152	1.85918e-05	5.55301e-06	1.64332e-05	0.000837624	0.00566457	0.00278043	0.000796043	9.81927e-06	0.000903899	5.74387e-05	2.33779e-09	0.000979952	0.000706253	9.84482e-07	1.68268e-05	2.63888e-05	6.39816e-05
	Y.CLA613	0.0140219	0.00194138	3.07388e-05	0.00109342	0.00177468	0.0108946	0.0137933	0.000680578	0.0003369	0.000168843	8.2493e-05	0.000212478	0.000763003	0.000121248	0.00251722	0.000386186	0.000489534	6.14668e-06	1.66055e-05	5.01198e-06	2.2746e-06	8.3792e-06	1.28946e-05	1.39269e-05	0.00119437	0.00579406	0.000298064	1.93197e-05	0.0049805	0.00599629	0.0141658	5.83245e-05	0.000466679	0.0154595	0.000204606	0.000479469	0.000641614	0.00321989	0.000107052	0.00642652	0.000341921	1.27615e-05	0.000323536	0.00014916	0.00085278	1.60981e-05	3.22637e-06	3.09699e-05
	Y.CLA614	0.00239057	0.00424975	0.000375203	8.82621e-05	3.8792e-05	0.0106679	0.0010393	0.000615257	6.46081e-07	0.000384907	1.61799e-05	4.79721e-06	0.000528437	0.000590236	0.000222525	4.45393e-05	5.91683e-05	8.25891e-06	8.92808e-05	0.00018748	8.15222e-05	5.59402e-05	9.22715e-08	4.40486e-05	1.57678e-05	5.76425e-05	0.000516404	3.45303e-05	0.00369467	0.0108	0.00234319	0.000837118	0.0078611	0.0056264	0.00112042	0.00230541	0.000255123	0.000112145	6.84563e-05	6.37836e-05	0.00053259	3.43026e-05	1.11916e-05	2.31857e-05	3.46435e-05	5.33806e-06	3.86543e-06	6.85461e-06
[truncated: 20 more columns]
